# Supplementary material for: CS-semi5 Inhibits NF-κB Activation to Block Synovial Inflammation, Cartilage Loss and Bone Erosion Associated With Collagen-Induced Arthritis
Source: Front Pharmacol. 2021 Jul 9;12:655101. doi: 10.3389/fphar.2021.655101 (PMC8298759; doi:10.3389/fphar.2021.655101)
Supplement: Supplementary file 1 [file DataSheet1.ZIP]

Archive with 16 entries (15 files):
- whole images of WB/
- whole images of WB/IKBa.Tif
- whole images of WB/IKK.Tif
- whole images of WB/LaminB1.Tif
- whole images of WB/Lysate GAPDH.Tif
- whole images of WB/NF-KB-P65.Tif
- whole images of WB/P-P65.Tif
- whole images of WB/TNF-a.Tif
- whole images of WB/b-Tubulin (nf-kb).Tif
- whole images of WB/b-Tubulin ú¿IL-1bú⌐.Tif
- whole images of WB/b-Tubulin ú¿TNF-aú⌐.Tif
- whole images of WB/lysate NF-KB p65.Tif
- whole images of WB/mature IL-1b.tif
- whole images of WB/nucleus NF-KB p65.Tif
- whole images of WB/p-IKBA.Tif
- whole images of WB/p-IKK.tif
